# Supplementary material for: How Diet and Physical Activity Modulate Gut Microbiota: Evidence, and Perspectives
Source: Nutrients. 2022 Jun 14;14(12):2456. doi: 10.3390/nu14122456 (PMC9227967; doi:10.3390/nu14122456)
Supplement: Supplementary file 1 [file nutrients-14-02456-s001.zip]

Archive with 1 entries (1 files):
- nutrients-1761196-supplementary.pdf
